# Supplementary material for: Machine Learning Data Augmentation as a Tool to Enhance Quantitative Composition–Activity Relationships of Complex Mixtures. A New Application to Dissect the Role of Main Chemical Components in Bioactive Essential Oils
Source: Molecules. 2021 Oct 17;26(20):6279. doi: 10.3390/molecules26206279 (PMC8537614; doi:10.3390/molecules26206279)
Supplement: Supplementary file 1 [file molecules-26-06279-s001.zip]

Archive with 4 entries (4 files):
- Figure_S1.png
- Figure_S2.png
- Tables_S1_and_S2.pdf
- Table_S3.pdf
